# Supplementary material for: Biodegradable Scaffolds for Vascular Regeneration Based on Electrospun Poly(L-Lactide-co-Glycolide)/Poly(Isosorbide Sebacate) Fibers
Source: Int J Mol Sci. 2023 Jan 7;24(2):1190. doi: 10.3390/ijms24021190 (PMC9866311; doi:10.3390/ijms24021190)
Supplement: Supplementary file 1 [file ijms-24-01190-s001.zip]

Archive with 1 entries (1 files):
- ijms-2100104-supplementary.pdf
